# Supplementary material for: Quantitative mass spectrometric analysis to unravel glycoproteomic signature of follicular fluid in women with polycystic ovary syndrome
Source: PLoS One. 2019 Apr 4;14(4):e0214742. doi: 10.1371/journal.pone.0214742 (PMC6448921; doi:10.1371/journal.pone.0214742)
Supplement: S1 Table — (XLSX) [file pone.0214742.s001.xlsx]

## Sheet: Sheet1
Description	Gene ID	Abundance Ratio: (PCOS) / (Control)
Long-chain specific acyl-CoA dehydrogenase, mitochondrial	ACADL
Isoform 2 of Chondroadherin-like protein	CHADL	0.367
Dopamine beta-hydroxylase	DBH	0.562
Isoform 2 of Inter-alpha-trypsin inhibitor heavy chain H4	ITIH4	0.596
Ig gamma-4 chain C region	IGHG4	0.672
Ig kappa chain V-II region FR	-	0.672
Ig lambda chain V-I region WAH	-	0.68
Inhibin alpha chain	INHA	0.694
Rho guanine nucleotide exchange factor 19	ARHGEF19	0.7
Unconventional myin-XV	MYO15A	0.705
Inter-alpha-trypsin inhibitor heavy chain H4	ITIH4	0.705
Isoform 5 of Tumor necris factor receptor superfamily member 1A	TNFRSF1A	0.706
Isoform 2 of Vitamin K-dependent protein C	PROC	0.709
Tetranectin	CLEC3B	0.731
Protein ZGRF1	C4orf21; ZGRF1	0.731
Thyroxine-binding globulin	SERPINA7	0.731
Ig gamma-3 chain C region	IGHG3	0.734
Apolipoprotein B-100	APOB	0.754
Ig kappa chain V-I region WEA	-	0.759
Fibrinogen alpha chain	FGA	0.765
Isoform 3 of Plasma protease C1 inhibitor	SERPING1	0.776
Complement component C8 beta chain	C8B	0.777
Isoform 2 of Coiled-coil domain-containing protein 116	CCDC116	0.779
Apolipoprotein E	APOE	0.781
Alpha-1-acid glycoprotein 1	ORM1	0.784
Ig kappa chain V-I region Kue	-	0.785
Keratin, type I cytkeletal 9	KRT9	0.785
Trypsin-1	PRSS1	0.787
Fibrinogen beta chain	FGB	0.788
Cyclic nucleotide-binding domain-containing protein 2	CNBD2	0.788
Fibrinogen gamma chain	FGG	0.796
Alpha-1-acid glycoprotein 2	ORM2	0.798
Gelsolin	GSN	0.801
Ig alpha-1 chain C region	IGHA1	0.804
Apolipoprotein C-I	APOC1	0.812
Prothrombin	F2	0.818
Protein AMBP	AMBP	0.819
Complement component C7	C7	0.82
Ficolin-3	FCN3	0.82
Immunoglobulin lambda-like polypeptide 5	IGLL5	0.821
Acidic leucine-rich nuclear phphoprotein 32 family member C	ANP32C	0.821
Leucine-rich alpha-2-glycoprotein	LRG1	0.823
Ig lambda chain V-VI region EB4	-	0.827
Isoform LMW of Kininogen-1	KNG1	0.827
Ig lambda chain V-V region DEL	-	0.83
Ig gamma-2 chain C region	IGHG2	0.832
Inhibin beta A chain	INHBA	0.835
Serum amyloid P-component	APCS	0.837
Complement factor H	CFH	0.837
Immunoglobulin lambda-like polypeptide 1	IGLL1	0.839
Alpha-2-antiplasmin	SERPINF2	0.84
Tumor necris factor receptor superfamily member 10D	TNFRSF10D	0.841
Ig kappa chain V-I region Roy	-	0.845
Ig heavy chain V-III region WEA	-	0.846
Ig lambda-7 chain C region	IGLC7	0.847
Hemopexin	HPX	0.847
Beta-Ala-His dipeptidase	CNDP1	0.85
Corticteroid-binding globulin	SERPINA6	0.85
Isoform 2 of Ectonucleotide pyrophphatase/phphodiesterase family member 2	ENPP2	0.852
AT-hook-containing transcription factor	AKNA	0.854
Isoform 2 of Apolipoprotein L1	APOL1	0.855
Complement component C6	C6	0.857
Isoform 2 of N-acetylmuramoyl-L-alanine amidase	PGLYRP2	0.857
BEN domain-containing protein 5	BEND5	0.858
FRAS1-related extracellular matrix protein 3	FREM3	0.858
Beta-2-glycoprotein 1	APOH	0.859
Serotransferrin	TF	0.861
Coiled-coil domain-containing protein 73	CCDC73	0.861
Keratin, type II cytkeletal 1	KRT1	0.864
Keratin, type I cytkeletal 10	KRT10	0.865
Isoform 4 of Extracellular matrix protein 1	ECM1	0.866
Isoform 2 of Biotinidase	BTD	0.866
Coagulation factor XIII B chain	F13B	0.867
Kallistatin	SERPINA4	0.869
Platelet glycoprotein Ib alpha chain	GP1BA	0.87
APC membrane recruitment protein 2	AMER2; FAM123A	0.871
Leucine-rich repeat protein 1	LRR1	0.872
Ig kappa chain V-III region WOL	-	0.873
Keratin, type II cytkeletal 2 epidermal	KRT2	0.873
Out at first protein homolog	OAF	0.873
Semaphorin-7A	SEMA7A	0.874
Serum paraoxonase/arylesterase 1	PON1	0.874
Isoform 2 of Vitamin K-dependent protein Z	PROZ	0.875
Ig kappa chain V-I region Ni	-	0.878
Ig heavy chain V-I region V35	IGHV1OR15-1; IGHV1-2	0.879
Fibulin-1	FBLN1	0.879
Gamma-glutamyl hydrolase	GGH	0.881
Ig kappa chain V-III region VG (Fragment)	IGKV3D-11; IGKV3-11	0.882
Ig kappa chain V-III region CLL	-	0.882
Ig kappa chain C region	IGKC	0.882
Serum amyloid A-4 protein	SAA4	0.884
UPF0577 protein KIAA1324-like	KIAA1324L	0.888
Zinc-alpha-2-glycoprotein	AZGP1	0.889
Alpha-2-macroglobulin	A2M	0.89
Protein FAM117A	FAM117A	0.89
Secreted phphoprotein 24	SPP2	0.892
Alpha-1B-glycoprotein	A1BG	0.895
Isoform 3 of Protein unc-79 homolog	UNC79	0.895
Ig lambda chain V-IV region Hil	-	0.897
Complement component C8 gamma chain	C8G	0.897
Isoform 2 of Haptoglobin-related protein	HPR	0.898
Isoform 2 of Prtatic acid phphatase	ACPP	0.898
Isoform 2 of Ig delta chain C region	-	0.898
Protein-tyrine kinase 2-beta	PTK2B	0.899
Versican core protein	VCAN	0.899
Ig lambda chain V-III region LOI	-	0.901
Ig lambda chain V-III region SH	-	0.901
Carboxypeptidase B2	CPB2	0.902
Ig heavy chain V-III region BUT	-	0.903
Isoform 2 of Insulin-like growth factor-binding protein 3	IGFBP3	0.903
Monocyte differentiation antigen CD14	CD14	0.907
Fetuin-B	FETUB	0.908
Sex hormone-binding globulin	SHBG	0.908
Intercellular adhesion molecule 1	ICAM1	0.908
Ig lambda-2 chain C regions	IGLC2	0.91
Laminin subunit alpha-1	LAMA1	0.912
Ig alpha-2 chain C region	IGHA2	0.916
Ig heavy chain V-III region JON	-	0.916
Complement factor I	CFI	0.918
Hepatocyte growth factor activator	HGFAC	0.919
Immunity-related GTPase family Q protein	IRGQ	0.919
Ig lambda chain V-IV region Bau	-	0.919
Plasma serine protease inhibitor	SERPINA5	0.921
Isoform 4 of Cadherin-13	CDH13	0.924
Vasorin	VASN	0.926
Peptidase inhibitor 16	PI16	0.926
Carboxypeptidase N subunit 2	CPN2	0.928
Inter-alpha-trypsin inhibitor heavy chain H3	ITIH3	0.928
Metalloproteinase inhibitor 1	TIMP1	0.928
Protein Z-dependent protease inhibitor	SERPINA10	0.929
Transthyretin	TTR	0.93
E3 ubiquitin-protein ligase HERC2	HERC2	0.932
Ig lambda chain V-I region NEWM	-	0.933
Coagulation factor XIII A chain	F13A1	0.933
Complement C1r subcomponent-like protein	C1RL	0.934
Complement factor B	CFB	0.936
Ig kappa chain V-I region BAN	-	0.937
Keratin, type I cytkeletal 14	KRT14	0.938
Fibronectin	FN1	0.943
Complement C5	C5	0.943
Lipopolysaccharide-binding protein	LBP	0.943
Lipoprotein lipase	LPL	0.943
Ig kappa chain V-II region GM607 (Fragment)	IGKV1-5	0.944
Ig kappa chain V-III region B6	-	0.945
Serine protease HTRA3	HTRA3	0.946
Ig gamma-1 chain C region	IGHG1	0.948
Pregnancy zone protein	PZP	0.948
Isoform 2 of Neural cell adhesion molecule L1-like protein	CHL1	0.948
Apolipoprotein C-III	APOC3	0.949
Galectin-3-binding protein	LGALS3BP	0.951
Laminin subunit beta-2	LAMB2	0.952
FRAS1-related extracellular matrix protein 2	FREM2	0.953
Isoform 2 of Insulin-like growth factor-binding protein complex acid labile subunit	IGFALS	0.956
Keratin, type II cytkeletal 5	KRT5	0.956
Ig heavy chain V-III region ZAP	-	0.956
Ig kappa chain V-I region Lay	-	0.956
Carboxypeptidase N catalytic chain	CPN1	0.958
Apolipoprotein C-II	APOC2	0.958
Alpha-1-antichymotrypsin	SERPINA3	0.959
Ig heavy chain V-III region GAL	-	0.959
Isoform 2 of UPF0562 protein C7orf55	C7orf55-LUC7L2; C7orf55; FMC1	0.96
Complement C4-B	C4B; C4B_2; LOC100293534	0.96
Centriolin	CNTRL	0.961
Vitamin K-dependent protein S	PROS1	0.962
Ig lambda chain V-I region BL2	-	0.964
Apolipoprotein F	APOF	0.964
Putative V-set and immunoglobulin domain-containing-like protein IGHV4OR15-8	IGHV4OR15-8; VSIG6	0.964
Spectrin beta chain, non-erythrocytic 4	SPTBN4	0.966
Plasminogen	PLG	0.967
Complement C2	C2	0.967
Ig lambda chain V region 4A	IGLV7-43	0.968
Isoform 3 of Glia-derived nexin	SERPINE2	0.968
Laminin subunit gamma-1	LAMC1	0.969
Ig heavy chain V-II region ARH-77	-	0.971
Ig heavy chain V-III region BRO	-	0.971
Complement C1s subcomponent	C1S	0.971
Collagen alpha-1(XVIII) chain	COL18A1	0.971
Transferrin receptor protein 1	TFRC	0.971
Isoform 2 of L-selectin	SELL	0.972
Pigment epithelium-derived factor	SERPINF1	0.972
Isoform 2 of Melanocyte protein PMEL	PMEL	0.973
EGF-containing fibulin-like extracellular matrix protein 1	EFEMP1	0.974
Receptor-type tyrine-protein phphatase eta	PTPRJ	0.974
Heparin cofactor 2	SERPIND1	0.974
Complement factor H-related protein 1	CFHR1	0.975
Kininogen-1	KNG1	0.975
Bone morphogenetic protein 3	BMP3	0.976
Complement component C9	C9	0.976
Ig kappa chain V-I region AU	IGKV1D-33	0.977
Apolipoprotein D	APOD	0.978
Ig kappa chain V-IV region JI	-	0.979
Ig kappa chain V-I region Wes	-	0.98
Actin, aortic smooth muscle	ACTA2	0.98
Polymeric immunoglobulin receptor	PIGR	0.98
Ig lambda chain V-I region HA	-	0.983
C4b-binding protein alpha chain	C4BPA	0.984
Phphatidylinitol-glycan-specific phpholipase D	GPLD1	0.984
Complement C1q subcomponent subunit C	C1QC	0.984
Cholinesterase	BCHE	0.985
Ig heavy chain V-II region WAH	-	0.986
Inter-alpha-trypsin inhibitor heavy chain H1	ITIH1	0.986
Selenoprotein P	SEPP1; SELENOP	0.989
Afamin	AFM	0.989
Inter-alpha-trypsin inhibitor heavy chain H2	ITIH2	0.99
Neuropilin-1	NRP1	0.991
Transformation/transcription domain-associated protein	TRRAP	0.993
Antithrombin-III	SERPINC1	0.994
Semaphorin-3F	SEMA3F	0.994
Isoform 3 of Vitamin D-binding protein	GC	0.997
Adiponectin	ADIPOQ	0.999
Neuronal pentraxin-2	NPTX2	0.999
Apolipoprotein A-II	APOA2	1.001
Ig heavy chain V-III region POM	-	1.002
Zinc finger protein basonuclin-2	BNC2	1.003
Cadherin-5	CDH5	1.005
Lymphatic vessel endothelial hyaluronic acid receptor 1	LYVE1	1.006
Coagulation factor X	F10	1.006
Serum amyloid A-2 protein	SAA2	1.009
Dermcidin	DCD	1.015
Histidine-rich glycoprotein	HRG	1.017
Isoform 2 of Attractin	ATRN	1.017
Plasma kallikrein	KLKB1	1.018
Aminopeptidase N	ANPEP	1.018
Ig kappa chain V-III region VH (Fragment)	IGKV3-7	1.022
Complement factor H-related protein 3	CFHR3	1.023
Isoform 2 of Clusterin	CLU	1.023
Complement factor H-related protein 5	CFHR5	1.024
Complement C4-A	C4A; C4B	1.026
Apolipoprotein A-I	APOA1	1.029
Ig kappa chain V-IV region Len	-	1.03
Ig kappa chain V-I region EU	-	1.033
Noelin	OLFM1	1.036
Phpholipid transfer protein	PLTP	1.036
Isoform C of Fibulin-1	FBLN1	1.038
Phphatidylcholine-sterol acyltransferase	LCAT	1.039
Ig kappa chain V-IV region B17	-	1.039
Glyceraldehyde-3-phphate dehydrogenase	GAPDH	1.04
Lysome-associated membrane glycoprotein 1	LAMP1	1.041
Ig kappa chain V-I region HK102 (Fragment)	IGKV1-5	1.041
Bone morphogenetic protein receptor type-1A	BMPR1A	1.042
E3 ubiquitin-protein ligase BRE1B	RNF40	1.043
Ig heavy chain V-III region VH26	IGHV3-23	1.047
Alpha-2-HS-glycoprotein	AHSG	1.048
Basement membrane-specific heparan sulfate proteoglycan core protein	HSPG2	1.052
Ceruloplasmin	CP	1.055
Apolipoprotein M	APOM	1.059
Intercellular adhesion molecule 2	ICAM2	1.06
Coagulation factor XII	F12	1.063
Ig kappa chain V-I region Mev	-	1.065
Hyaluronan-binding protein 2	HABP2	1.069
Keratin, type II cytkeletal 6A	KRT6A	1.07
Vitronectin	VTN	1.07
Cartilage oligomeric matrix protein	COMP	1.072
Tumor necris factor-inducible gene 6 protein	TNFAIP6	1.073
Coagulation factor XI	F11	1.075
Immunoglobulin J chain	IGJ; JCHAIN	1.078
Complement C1q subcomponent subunit B	C1QB	1.082
Protein BANP	BANP	1.086
Sulfhydryl oxidase 1	QSOX1	1.096
Haptoglobin	HP	1.115
Lumican	LUM	1.117
Ig kappa chain V-III region POM	-	1.12
Cartilage acidic protein 1	CRTAC1	1.134
Macrophage colony-stimulating factor 1 receptor	CSF1R	1.161
Complement C1r subcomponent	C1R	1.162
C4b-binding protein beta chain	C4BPB	1.17
Cell surface glycoprotein MUC18	MCAM	1.178
Amyloid beta A4 protein	APP	1.184
Mannyl-oligaccharide 1,2-alpha-mannidase IA	MAN1A1	1.189
Isoform 2 of Ig mu chain C region	-	1.192
Angiotensinogen	AGT	1.204
Complement C3	C3	1.218
Apolipoprotein A-IV	APOA4	1.233
ADP-ribyl cyclase/cyclic ADP-ribe hydrolase 2	BST1	1.253
Serum albumin	ALB	1.28
Ig mu heavy chain disease protein	-	1.308
Hemoglobin subunit delta	HBD	1.332
Ig kappa chain V-III region IARC/BL41	-	1.35
Alpha-1-antitrypsin	SERPINA1	1.431
Hemoglobin subunit beta	HBB	1.465
Hemoglobin subunit alpha	HBA2; HBA1	1.694
Fibrous sheath-interacting protein 2	FSIP2	2.016
